# Supplementary material for: Clinician approaches to spinal manipulation for persistent spinal pain after lumbar surgery: systematic review and meta-analysis of individual patient data
Source: Chiropr Man Therap. 2023 Mar 9;31:10. doi: 10.1186/s12998-023-00481-5 (PMC9999664; doi:10.1186/s12998-023-00481-5)
Supplement: Supplementary file 2 — Additional file 2. Raw data. [file 12998_2023_481_MOESM2_ESM.xlsx]

## Sheet: Sheet1
Author	Year	Title	Pt age	Pt Sex 0 = M 1 = F 2 = unclear	Distal gluteal fold 0 = no 1 = yes 2 = unclear	Description of surgery:	Treating provider degree 0 = chiro 1 = PT 2 = TEAM 3 = MD/DO 4 = Other 5 = unclear	Motion segments 0-5 6 = unclear	Spinal implant 0 = no 1 = yes 2 = unclear	Post-surg imaging 0 = no 1 = yes 2 = unclear	Lumbar SMT 0 = no 1 = yes 2 = unclear	Lumba manual thrust SMT 0 = no 1 = yes 2 = unclear	Surgery to SMT interval 0 = <1yr 1 = ≥1yr 2 = unclear	Exposure 0 = N 1 = Y	Outcome 0 = N 1 = Y	Reporting 0 = N 1 = Y	Risk of bias 1 = high 2 = moderate 3 = low	SMT description (optional) or other comments
Adams	2004	The Rehabilitation of a Patient with Functional Instability Associated with Failed Back Surgery	41	1	1	L5-S1 discectomy	0	5	0	1	2	2	0	1	0	1	2	Chiropractic manipulation but does not say where in spine
Alexander	1993	Manipulation under anaesthesia of lumbar post-laminectomy syndrome patients with epidural fibrosis and recurrent HNP	45	0	1	Laminectomy	0	5	0	1	1	1	1	1	1	1	3	MUA talks about lumbar manipulation. According to our protocol should be thrust
Aspegren	1997	Manipulation under epidural anesthesia with corticosteroid injection: two case reports	35	0	1	L5-S1 discectomy	0	5	0	1	1	0	0	1	1	1	3	MUA using flexion distraction
Benningfield	1997	Conservative treatment and back-strengthening exercises to prevent recurrent surgery: A case report	39	0	1	L5-S1 laminotomy and discectomy	0	5	0	0	2	2	1	1	0	1	2	Unclear what type of SMT was used, states chiropractic manipulation but does not say where
Blum	2002	Chiropractic and pilates therapy for the treatment of adult scoliosis	39	1	2	T9-L4 fusion with bone grafts	0	2	1	1	1	0	1	1	1	1	3	Craniosacral & blocking including at L4
Chu	2017	Chiropractic Care of Postlaminectomy Syndrome: A Report of 2 Cases	44	1	1	L4-S1 laminectomy	0	5	0	1	1	1	1	1	1	1	3	Case 1: Techniques involved CSMT (diversified chiropractic adjustments), FD (flexion- distraction mobilization) and ultrasound vibration.
Chu	2017	Chiropractic Care of Postlaminectomy Syndrome: A Report of 2 Cases	44	1	1	L3-4 and L4-5 laminectomy	0	5	0	1	1	1	1	1	1	1	3	Case 2: CSMT & flexion distraction, unclear if CSMT on L/S
Clark	2019	Reduced opioid use through chiropractic care subsequent to failed low back surgery	73	1	1	Unclear	0	6	2	2	2	2	0	1	0	0	1	Unclear details about SMT from conference abstract
Cole	2020	Chiropractic management of a veteran with persistent post-surgical spinal pain, tapered from long-term opioid therapy: a case report	70	0	1	Laminectomy	0	5	0	1	1	0	1	1	1	1	3	Drop table SIJ and flexion-distraction lumbar
Colloca	2003	Chiropractic management of ehlers-danlos syndrome: a report of two cases. Journal of Manipulative and Physiological Therapeutics	49	1	1	Lumbar fusion	0	0	1	1	0	0	1	1	1	1	3	Activator done on SIJ but not lumbar
Cook	2021	Chiropractic Management of a Symptomatic Patient Who Previously Had Surgery for Cauda Equina Syndrome	28	1	1	L5-S1 microdiscectomy & hemilaminectomy	0	5	0	1	1	0	0	1	1	1	3	Activator on lumbar spine, drop piece for SIJ
Coulis	2013	Chiropractic management of postoperative spine pain: a report of 3 cases	60	0	1	L3-5 laminectomy	0	5	0	1	1	1	1	1	1	1	3	HVLA and flexion-distraction
Coulis	2013	Chiropractic management of postoperative spine pain: a report of 3 cases	31	0	1	L5 laminectomy, left L4-5 nerve root decompression, & R L5-S1 nerve root decompression	0	5	0	1	1	0	1	1	1	1	3	Flexion-distraction
Cox	2011	P. 324 Diagnosis of the Low Back and Leg Pain Patient: Arachnoid Cyst at Level of the Scoliosis Rod Fixation	24	1	1	Harrington rod fusion	0	6	1	1	1	0	2	1	1	0	2	Flexion-distraction
Cox	2011	P. 253 Diagnosis of the Low Back and Leg Pain Patient: Case report	43	0	1	L5-S1 discectomies	0	5	0	1	1	0	2	1	1	0	2	Flexion-distraction
Cox	2011	P. 307 Diagnosis of the Low Back and Leg Pain Patient: Butterfly Vertebra	27	0	1	L4-5 discectomy	0	5	0	1	1	0	2	1	1	0	2	Flexion-distraction
Cox	2011	P. 433 Biomechanics, Adjustment Procedures, Ancillary Therapies, and Clinical Outcomes of Cox Distraction Technique: Postsurgical Failed Back Syndrome	43	0	1	L4-S1 fusion (bone)	0	3	1	1	1	0	2	1	1	1	3	Flexion-distraction
Cox	2009	Failed back surgical syndrome - L1-L2 and L5-S1 disc herniations following L4-S1 spinal fusion: a case report	48	1	1	L4-S1 fusion	0	3	1	1	1	0	1	1	1	1	3	Flexion-distraction
Davis	1993	Manipulation of the Low Back Under General Anesthesia: Case Studies and Discussion	50	0	1	L4-5 and L5-S1 discectomy, fusion, laminectomy	0	6	1	1	1	1	1	1	1	1	3	MUA. Mentions high velocity thrust. Unclear levels of fusion
Davis	1993	Manipulation of the Low Back Under General Anesthesia: Case Studies and Discussion	48	0	1	L4-5, L5-S1 hemilaminectomy and discectomy	0	5	0	1	1	1	1	1	1	1	3	MUA. Mentions high velocity thrust
Dean	2017	L5/S1 Disc Herniation, Patient Chooses Surgery, Returns for Chiropractic Care, Adjacent Segment L4/L5 Disc Herniation Treated with Chiropractic Care with Resolution	47	1	1	L5-S1 discectomy	0	5	0	1	1	0	0	1	1	1	3	Flexion distraction & Activator
Demetrious	2007	Posterior Lumbar lnterbody Fusion Failure: A Brief Case Presentation	48	0	1	L2-5 PLIF (fusion)	0	2	1	1	1	0	2	1	1	1	3	Flexion distraction
Diakow	1983	Post-surgical sacroiliac syndrome: A case study	48	0	0	L1-5 harrington rod fusion	0	1	1	1	1	1	0	1	1	1	3	SIJ manip. Reference another paper that describes the manipulation, maybe we could request it
Edwards	2017	The chiropractic care of a patient with Harrington rods, scoliosis and back pain during pregnancy	28	1	0	T2 to L3 fusion	0	2	1	1	1	1	1	1	1	1	3	L5 drop table
Eisenberg, Vulfsons	2011	Persistent Back Pain after Multiple Operations: Case Presentation From Israel With Commentaries From Austria and The Netherlands	37	0	1	L5-S1 hemilaminectomy & discectomy, revision, another revision	3	5	0	0	1	0	0	1	1	1	3	Oscillation, mobilization OMT
Estadt	2004	Chiropractic/rehabilitative management of post-surgical disc herniation: a retrospective case report	54	0	1	Microdiscectomy	0	5	0	0	1	1	0	1	1	1	3	Side posture and flexion-distraction after recovered via IPD request
Francio	2017	Spinal manipulation and therapeutic exercises in treating post-surgical resurgent lumbar radiculopathy	42	0	1	Lumbar laminectomy	5	5	0	1	1	1	1	1	1	1	3	HVLA lumbar lateral decubitus
Frank	2011	Cox® Technic Flexion‐Distraction and Decompression Relieves Right Lower Extremity Radiculopathy and Low Back Pain Post Laminectomy	54	0	1	L2-3 discectomy & laminectomy	0	5	0	1	1	0	1	1	1	1	3	Flexion-distraction
Gangemi	2003	Pre and Post-surgical MRI Study of Lumbar Herniated Nucleus Pulposus at L4-L5 & L5-S1 Following A Non-Traumatic Small Endoscopic Approach at L5-S1 only and the Application of Cox® Decompression Manipulation	35	0	1	Discectomy	0	5	0	0	1	0	0	1	1	1	3	Flexion-distraction T12-L1
Gluck	1996	Passive care and active rehabilitation in a patient with failed back surgery syndrome	41	0	1	L4-5 discectomies	0	5	0	1	1	0	1	1	1	1	3	Flexion-distraction
Greenwood	2012	Improvement in chronic low back pain in an aviation crash survivor with adjacent segment disease following flexion distraction therapy: a case study	34	0	0	multilevel lumbar fusion surgery, vertebrectomy, and cage reconstruction	0	2	1	1	1	0	1	1	1	1	3	Flexion-distraction
Greenwood	2011	Flexion distraction leads to a rapid resolution of acute femoral radiculopathy in a 55 year old male with persistent post surgical continued pain syndrome	55	0	1	L4-5 discectomy	0	5	0	1	1	0	1	1	1	1	3	Flexion-distraction
Hazen	2015	Severe Post‐Surgical Stenosis Successfully Treated With Cox® Distraction Manipulation	59	0	1	L4 laminectomy	0	5	0	1	1	0	1	1	1	1	3	Flexion-distraction
Hoiriis	1989	CASE REPORT: Management of Post-Surgical Chronic Low Back Pain with Upper Cervical Adjustment	40	0	1	L4-5-S1 laminectomy and discectomy	0	5	0	1	0	0	1	1	1	1	3	Upper cervical
Hong	2009	The Case Report of Conservative Treatment on Failed Back Surgery Syndrome	46	0	1	L4-5 discectomy & laminotomy	2	5	0	1	1	0	2	1	1	1	3	Flexion distraction.
Johnson	2020	Double Grade 2 Spondylolisthesis complicated by a Failed Spinal Fusion treated with Cox® Technic	69	1	2	Lumbar fusion	0	6	1	1	1	0	1	1	1	1	3	Flexion distraction. "failed" bony fusion so unclear about mobile seg
Kang	2010	The Case Report of Conservative Treatment on the Herniation of Intervertebral Disc Patient After the Fusion Surgery of a Lumbar Segment	37	0	1	L5-S1 fusion	2	4	1	1	1	0	1	1	1	1	3	Flexion distraction
Kinney	2016	Chiropractic management for a patient with failed back surgery syndrome: a retrospective case study	27	0	1	Lumbosacral fusion	0	6	1	2	2	2	2	1	1	0	2	Not clear where the drop-assisted manipulations were done
Klaus	2022	Managing lumbar spinal stenosis with Logan Technique: a case report	32	0	1	L3-5 laminectomy	0	5	0	2	1	0	1	1	1	1	3	Flexion distraction then Logan "technique" - conference abstract so not much data
Kruse	2011	Cox decompression chiropractic manipulation of a patient with postsurgical lumbar fusion: a case report	55	0	1	L5-S1 fusion	0	4	1	1	1	0	1	1	1	1	3	Flexion-distraction
Lamb	1997	Sacroiliac joint dysfunction with associated piriformis syndrome mimicking intervertebral disc syndrome resulting in failed low back surgery	57	1	1	L5-S1 microdiscectomy	0	5	0	0	2	2	1	1	0	1	2	SIJ manip
Lapham-Yaun	2019	Chiropractic Care Following Failed Surgical Syndrome: A Case Study & Review of the Literature	62	1	1	L5-S1 discectomy, L5-S1 fusion	0	4	1	1	0	0	1	1	1	1	3	Pelvic drop, ischial tuberosity. Isolated to SIJ?
Layton	2009	Chiropractic Care for a Patient With Subluxation & Unsuccessful Surgery of the Lumbar Spine	58	0	1	L5-S1 laminectomy	0	5	0	1	1	1	1	1	1	1	3	Gonstead
Lee	2010	The case report on 3 case of conservative treatment on failed back surgery syndrome	47	1	1	L4 laminectomy & L4-5 artificial disc (arthroplasty)	2	5	1	1	1	0	2	1	1	1	3	Flexion-distraction
Lee	2010	The case report on 3 case of conservative treatment on failed back surgery syndrome	28	0	1	Unclear	2	5	0	1	1	0	1	1	1	1	3	Flexion-distraction
Lee	2010	The case report on 3 case of conservative treatment on failed back surgery syndrome	27	0	1	L5 laminotomy	2	5	0	1	1	0	1	1	1	1	3	Flexion-distraction
Lee	2015	A Case Report of 2 Failed Back Surgery Syndrome Patients Treated by Chuna Cranio-Sacral Therapy with Korean medical treatments	57	1	1	Laminectomy	2	5	0	1	0	0	0	1	1	1	3	Craniosacral blocking, appears to be limited to the pelvis
Lee	2015	A Case Report of 2 Failed Back Surgery Syndrome Patients Treated by Chuna Cranio-Sacral Therapy with Korean medical treatments	43	1	1	Discectomy	2	5	0	1	0	0	0	1	1	1	3	Craniosacral blocking, appears to be limited to the pelvis
Lewis	2017	Osteopathic Manipulative Treatment for the Management of Adjacent Segment Pathology	50	1	1	T4-L4 scoliosis fusion	3	2	1	1	1	0	1	1	1	1	3	Still technique (OMT)
Lim	2011	A Clinical Case of Oriental Medical Treatment on Failed Back Surgery Syndrome	70	1	1	L5-S1 discectomy, vertebroplasty (cementoplasty), and fusion	2	4	1	1	1	0	0	1	1	1	3	Flexion-distraction
Lisi	2004	Chiropractic high-velocity low-amplitude spinal manipulation in the treatment of a case of postsurgical chronic cauda equina syndrome	35	1	0	L5-S1 laminectomy/discectomy	0	5	0	0	1	1	0	1	1	1	3	Diversified side posture mamillary push
Loschiavo	2012	A Rare Case of Dysplastic Spondyloptosis With Surgical Spinal Fusion: A Case Report	66	1	1	L5-S1 fusion	0	4	1	1	2	2	2	1	0	0	1	chiropractic adjustments - doesn't say where
Maddalozzo	2018	A Novel Treatment Combination for Failed Back Surgery Syndrome, With a 41-Month Follow-Up: A Retrospective Case Report	45	1	1	L4-5 and L5-S1 fusion	0	3	1	1	1	2	1	1	0	1	2	Facet joint gapping SMT. Chiropractic SMT was applied to improve mobility to all spinal levels according to palpation findings on that visit. Doesn't say where though
McGregor	1983	Post-surgical sacroiliac syndrome	61	1	1	L5-S1 bony fusion	0	4	1	1	1	1	1	1	1	1	3	SIJ manip side posture with thrust
McGregor	1983	Post-surgical sacroiliac syndrome	64	1	1	L4-S1 discectomy & laminectomy	0	5	0	1	1	1	1	1	1	1	3	SIJ manip side posture with thrust
McGregor	1983	Post-surgical sacroiliac syndrome	26	0	1	L5-S1 laminectomy	0	5	0	1	1	1	0	1	1	1	3	SIJ manip side posture with thrust
Moran	2008	Chronic Low Back Pain Managed Successfully with Cox® Technic in a Diabetic, Post-Laminectomy Patient	65	0	1	L3-5 laminectomy	0	4	0	1	1	0	0	1	1	1	3	Flexion-distraction
Morningstar	2012	Manipulation under anesthesia for patients with failed back surgery: retrospective report of 3 cases with 1-year follow-up	64	0	2	L4-5 discectomy	0	5	0	1	1	1	1	1	1	1	3	MUA - For these patients, MUA techniques were performed on the lumbar spine, pelvis, and hip joints bilaterally.
Morningstar	2012	Manipulation under anesthesia for patients with failed back surgery: retrospective report of 3 cases with 1-year follow-up	51	0	1	L5-S1 discectomy	0	5	0	1	1	1	1	1	1	1	3	MUA - For these patients, MUA techniques were performed on the lumbar spine, pelvis, and hip joints bilaterally.
Morningstar	2012	Manipulation under anesthesia for patients with failed back surgery: retrospective report of 3 cases with 1-year follow-up	47	1	1	L5-S1 discectomy	0	5	0	1	1	1	1	1	1	1	3	MUA - For these patients, MUA techniques were performed on the lumbar spine, pelvis, and hip joints bilaterally.
Oakley	2007	A Structural Approach to Post-Surgical Laminectomy: A Case Study	35	0	1	L4-5 laminectomy	0	5	0	1	1	1	0	1	1	1	3	CBP. Lumbar side posture
O'Connor	2021	Pain Neuroscience Education Delivered by a Student Physical Therapist for a Patient with Persistent Musculoskeletal Pain	65	1	1	L1-S1 laminectomy & fusion	1	0	1	0	0	0	1	1	1	1	3	Cervical and thoracic manipulation only
Olding	2016	Post‐Surgical Continued Pain Syndrome Relief for Recurring L5 and S1 Dermatome Pain	51	1	1	L5-S1 laminectomy	0	5	0	0	1	0	0	1	1	1	3	Flexion-distraction
O'Shaughnessy	2010	Case report Chiropractic management of patients post-disc arthroplasty: eight case reports	55	0	2	L4-5 and L5-S1 artificial disc (arthroplasty)	0	5	1	1	1	1	1	1	1	1	3	Side posture
O'Shaughnessy	2010	Case report Chiropractic management of patients post-disc arthroplasty: eight case reports	55	0	2	L4-L5 and L5-S1 artificial disc (arthroplasty)	0	5	1	1	1	1	0	1	1	1	3	Side posture
O'Shaughnessy	2010	Case report Chiropractic management of patients post-disc arthroplasty: eight case reports	54	1	2	L4-L5 artificial disc (arthroplasty)	0	5	1	1	1	1	0	1	1	1	3	Side posture
O'Shaughnessy	2010	Case report Chiropractic management of patients post-disc arthroplasty: eight case reports	52	0	2	L5-S1 artificial disc (arthroplasty)	0	5	1	1	1	1	0	1	1	1	3	Side posture
O'Shaughnessy	2010	Case report Chiropractic management of patients post-disc arthroplasty: eight case reports	46	1	2	L5-S1 artificial disc (arthroplasty)	0	5	1	1	1	1	0	1	1	1	3	Side posture
O'Shaughnessy	2010	Case report Chiropractic management of patients post-disc arthroplasty: eight case reports	44	0	2	L4-5 and L5-S1 artificial disc (arthroplasty)	0	5	1	1	1	1	0	1	1	1	3	Side posture
O'Shaughnessy	2010	Case report Chiropractic management of patients post-disc arthroplasty: eight case reports	35	0	2	L5-S1 artificial disc (arthroplasty)	0	5	1	1	1	1	0	1	1	1	3	Side posture
O'Shaughnessy	2010	Case report Chiropractic management of patients post-disc arthroplasty: eight case reports	34	0	2	L5-S1 artificial disc (arthroplasty)	0	5	1	1	1	1	0	1	1	1	3	Side posture
Paris	2017	Resolution of Post-Surgical Low Back Pain in a Patient with Chronic Cauda Equina Syndrome: A Case Study	59	0	1	L1 corpectomy, T12-L2 fusion	1	4	1	1	1	0	1	1	1	1	3	Diversified & drop table. HVLA in T/S, mobilization lumbosacral area
Perrucci	2017	Chiropractic management of post spinal cord stimulator spine pain: a case report	81	0	0	L4-5 laminectomy with fusion, T11-12 and T12-L1 laminectomy and fusion, epidurolysis x3, SCS	0	4	1	1	1	1	1	1	1	1	3	HVLA
Perrucci	2017	Chiropractic management of post spinal cord stimulator spine pain: a case report	58	0	1	L3-4 and L5-S1 fusion and SCS	0	3	1	1	1	1	1	1	1	1	3	HVLA
Perrucci	2017	Chiropractic management of post spinal cord stimulator spine pain: a case report	57	0	1	SCS	0	5	1	1	1	1	1	1	1	1	3	HVLA
Perrucci	2017	Chiropractic management of post spinal cord stimulator spine pain: a case report	73	0	1	L4-5 laminectomy and fusion, SCS	0	4	1	1	1	0	1	1	1	1	3	Flexion-distraction
Peterson	2016	Lumbar lateral shift in a patient with interspinous device implantation: a case report	72	1	1	L2–L5 laminectomy and partial facetectomy with IPD (interspinous) spacer implantation at L2–L3 and L3–4, and 2x IDET	1	5	1	0	1	0	1	1	1	1	3	Grade III oscillations on L5 (mobilizations)
Puentedura	2010	Rehabilitation Following Lumbosacral Percutaneous Nucleoplasty: A Case Report	50	0	0	L5-S1 disc arthroplasty (artificial disc)	1	5	1	0	1	0	0	1	1	1	3	Nonthrust mobilizations up to Grade IV
Roloff	2020	Successful Chiropractic and Rehabilitation Prevents Spinal Fusion Surgery for Chronic Low Back Pain: A Case Report	37	1	1	L5-S1 discectomy	0	5	0	1	1	1	0	1	1	1	3	HVLA TL junction
Romano-Young	2017	Establishing pre-rehabilitation baselines in a post-operative lumbar spine: a case report	67	1	0	Foraminotomy	0	5	0	2	2	2	0	1	0	0	1	Conference abstract not much data
Schultz	2017	Extension-Based Exercises in Conjunction with Manual Therapy and Strengtheing for Acute Low Back Pain with Associated Lumbar Radiculopathy: A Case Report	45	1	1	Laminectomy	1	5	0	0	1	0	1	1	1	1	3	Lumbar mobilizations and glides. No imaging, said they could get if needed
Schwab	2008	Chiropractic management of a 47-year–old firefighter with lumbar disk extrusion	47	0	1	L4-5 discectomy	0	5	0	1	1	1	1	1	1	1	3	Side posture lumbopelvic
Seo	2015	Korean Medicinal Combination Treatments for Failed Back Surgery Syndrome: A Retrospective Case Series	78	1	1	L4-5 posterior lumbar interbody fusion	2	4	1	1	1	0	1	1	1	1	3	Cox flexion-distraction
Seo	2015	Korean Medicinal Combination Treatments for Failed Back Surgery Syndrome: A Retrospective Case Series	77	1	1	L4-5 posterior lumbar interbody fusion	2	4	1	1	1	0	1	1	1	1	3	Cox flexion-distraction
Seo	2016	Non-operative Korean Medicine Treatment for Four Patients with Failed Back Surgery Syndrome after Spinal Fusion Surgery : A Retrospective Case Series	77	1	1	L4-5 fusion	2	4	1	1	1	0	1	1	1	1	3	Cox flexion distraction
Seo	2016	Non-operative Korean Medicine Treatment for Four Patients with Failed Back Surgery Syndrome after Spinal Fusion Surgery : A Retrospective Case Series	77	1	1	L4-5 fusion	2	4	1	1	1	0	1	1	1	1	3	Cox flexion distraction
Seo	2016	Non-operative Korean Medicine Treatment for Four Patients with Failed Back Surgery Syndrome after Spinal Fusion Surgery : A Retrospective Case Series	75	1	1	L4-5 fusion	2	4	1	1	1	0	1	1	1	1	3	Cox flexion distraction
Seo	2015	Korean Medicinal Combination Treatments for Failed Back Surgery Syndrome: A Retrospective Case Series	75	1	1	L1 and L4 osteoplasty (cementoplasty)	2	5	1	1	1	0	1	1	1	1	3	Cox flexion-distraction
Seo	2015	Korean Medicinal Combination Treatments for Failed Back Surgery Syndrome: A Retrospective Case Series	65	1	1	L4-5-S1 posterior lumbar interbody fusion	2	3	1	1	1	0	1	1	1	1	3	Cox flexion-distraction
Seo	2016	Non-operative Korean Medicine Treatment for Four Patients with Failed Back Surgery Syndrome after Spinal Fusion Surgery : A Retrospective Case Series	55	1	1	L4-5 fusion	2	4	1	1	1	0	1	1	1	1	3	Cox flexion distraction
Seo	2015	Korean Medicinal Combination Treatments for Failed Back Surgery Syndrome: A Retrospective Case Series	81	1	1	L4-5 laminectomy	2	5	0	1	1	0	1	1	1	1	3	Cox flexion-distraction
Seo	2015	Korean Medicinal Combination Treatments for Failed Back Surgery Syndrome: A Retrospective Case Series	80	1	1	L4-5 laminectomy	2	5	0	1	1	0	1	1	1	1	3	Cox flexion-distraction
Seo	2015	Korean Medicinal Combination Treatments for Failed Back Surgery Syndrome: A Retrospective Case Series	73	0	1	L5-S1 laminectomy	2	5	0	1	1	0	1	1	1	1	3	Cox flexion-distraction
Seo	2015	Korean Medicinal Combination Treatments for Failed Back Surgery Syndrome: A Retrospective Case Series	72	0	1	L4-5 laminectomy	2	5	0	1	1	0	1	1	1	1	3	Cox flexion-distraction
Seo	2015	Korean Medicinal Combination Treatments for Failed Back Surgery Syndrome: A Retrospective Case Series	77	0	1	L4-5 laminectomy	2	5	0	1	1	0	0	1	1	1	3	Cox flexion-distraction
Seo	2015	Korean Medicinal Combination Treatments for Failed Back Surgery Syndrome: A Retrospective Case Series	58	0	1	L4-5 laminectomy	2	5	0	1	1	0	0	1	1	1	3	Cox flexion-distraction
Shaw	1996	Chiropratic Rehabilitation of the Retraumatized Postsurgical Lumbar Spine with Radiculopathy	33	1	1	L4-5 discectomy & laminectomy	0	5	0	1	1	1	1	1	1	1	3	Side posture lumbar spine
Siciliano	2019	Back Pain After Post‐Spinal Decompression Surgery with Coflex Fusion Relieved with Cox® Technic	71	0	1	L4-5 Interlaminar spacer	0	5	1	1	1	0	1	1	1	1	3	Flexion-distraction
Taylor	2007	Spinal synovial cysts and intersegmental instability: a chiropractic case	67	1	1	L4-5 decompression, laminectomy, and synovial cyst excision (synovectomy)	0	5	0	0	1	0	1	1	1	1	3	Flexion-distraction
Toomey	2020	How manual therapy provided a gateway to a biopsychosocial management approach in an adult with chronic post-surgical low back pain: a case report	44	1	1	L5-S1 fusion with facet screws and an interbody cage	1	4	1	1	1	1	1	1	1	1	3	Started with mobilization progressing to HVLA. Sidelying HVT L4
Torres	2017	Use of Spinal Manipulation and Exercise to Improve Lower Extremity Mobility and Oswestry Disability Index Score in Patients Status Post Lumbar Spine Fusion and Laminectomy	51	0	0	L3-5 laminectomy & fusion	1	3	1	0	0	0	0	1	1	1	3	Thoracic spine manipulation
Vaillancourt	1993	CASE REPORT: Management of Post-Surgical Chronic Low Back Pain with Upper Cervical Adjustment	33	0	1	L4-5-S1 bony fusion	0	3	1	1	0	0	1	1	1	1	3	Upper cervical
Welk	2012	Conservative management of recurrent lumbar disk herniation with epidural fibrosis: a case report	24	0	0	L5-S1 discectomy & partial laminectomy	0	5	0	1	1	0	1	1	1	1	3	Flexion-distraction
